# Supplementary material for: Chronic Exposure to the Food Additive tBHQ Modulates Expression of Genes Related to SARS-CoV-2 and Influenza Viruses
Source: Life (Basel). 2022 Apr 26;12(5):642. doi: 10.3390/life12050642 (PMC9147452; doi:10.3390/life12050642)
Supplement: Supplementary file 1 [file life-12-00642-s001.zip]

Archive with 1 entries (1 files):
- life-1689160-supplementary.pdf
